# Supplementary material for: The effect of occupational exposure to welding fumes on trachea, bronchus and lung cancer: A protocol for a systematic review and meta-analysis from the WHO/ILO Joint Estimates of the Work-related Burden of Disease and Injury
Source: Environ Int. 2020 Dec;145:106089. doi: 10.1016/j.envint.2020.106089 (PMC7569600; doi:10.1016/j.envint.2020.106089)
Supplement: Supplementary Data 2 [file mmc2.xml]

<?xml version="1.0" encoding="UTF-8" standalone="no"?><data:data><datasets><author>pegaf@who.int</author><type>0</type><dataset><value>1</value><reason>No data was used for the research described in the article</reason><comments/></dataset></datasets></data:data>
